# Supplementary material for: Macrophage lineage cells-derived migrasomes activate complement-dependent blood-brain barrier damage in cerebral amyloid angiopathy mouse model
Source: Nat Commun. 2023 Jul 4;14:3945. doi: 10.1038/s41467-023-39693-x (PMC10319857; doi:10.1038/s41467-023-39693-x)
Supplement: Supplementary file 3 — Source Data [file 41467_2023_39693_MOESM3_ESM.xlsx]

## Sheet: FIG 1D
COUNTS	HC	CAA	AIS	CADASIL	ACSVD	AD						CD14%	HC	CAA	AIS	CADASIL	ACSVD	AD
	12643	15853	7598	7218	8451	5539							7.59	4.19	10.4	1.43	12.3	2.35
	11714	61585	8391	12720	5019	6961							2.54	5.8	5.06	3.84	7.36	2.31
	27729	76813	9199	19476	10874	4208							7.17	9.75	5.1	2.92	7.63	1.81
	21617	171008	23567	8764	22023	11788							2.33	15.9	1.09	1.54	8.83	1.24
	18405	12813	6564	9473	9710	5494							2.4	5.67	6.34	5.42	8.15	3.68
	20999	41222	7997	16822	8930	4949							2.32	35.7	4.81	3.36	12.4	1.64
	17523	78744	6039	14633	7387	5561							4.46	9.59	2.54	1.97	2.91	2.66
	5180	34933	9453	16313	15038	7228							4.86	5.53	6.62	9.08	4.19	3.32
	7390	21438	9449	16523	15096	7776							7.41	11.5	4.53	5.82	2.58	3.09
	17063	101321	20943	19660	8504	5847							9.43	14	5.07	2.23	10.5	2.43
	7113	29476			5648								4.73	14.1			5.22
	7045	25388			6466								11.8	10			5.69
					8652												8.5
					8881												5.57
					7797												6.35
					7378												2.97
					5705												2.19
					7387												5.7
					9204												5.1
					6389												5.24
					6199												5.79
					11925												11
					9181												5.74
					6786												5.47
					6467												5.92
					6292												3.8
					5968												2.61
					5917												2.54

## Sheet: FIG 1E
	HC													CAA
M	0.909873	0.980856	2.08432	0.2265	0.271671	0.067111	2.95547	0.851796	1.32286	0.091633	0.198752	2.03915		1.88428	2.7877	1.77458	1.41321	4.27189	3.83308	3.69757	4.36868	1.63261	4.49774	1.7294	3.72983
N	1.80547	0.051938	0.134005	2.19219	1.65257	0.000607	2.21018	1.9651	1.91339	0.011917	0.001484	0.061156		0.528374	0.705997	1.86617	1.98983	0.636297	2.08876	1.6211	1.20964	0.051488	0.07667	0.032602	0.030578
T	0.105079	0.84063	0.252189	0.105079	0	0	0	0	0	0.882662	0.672504	9.14186		2.10158	0.336252	0.048336	0	0	0	0	0	1.02977	0.378284	1.55517	3.65674
B	2.68224	0.948907	1.08175	0.428273	0.421947	2.97957	0.570609	2.36594	0.502288	0.01708	0.001392	0		2.26472	1.2146	3.13772	0.432069	1.25888	2.16351	0.515573	0.473821	0.143601	0.017713	0.033528	0.113236

## Sheet: FIG 1F
	HC													CAA
	Tspan4	14.1	15.2	32.3	3.51	4.21	1.04	45.8	13.2	20.5	1.42	3.08	31.6		43.2	29.2	52.2	21.9	66.2	59.4	57.3	67.7	25.3	69.7	26.8	57.8
	Tspan7	4.89	38.4	30.3	5.13	27.3	19.4	30.5	43.8	24.75	0	32.4	28		48	28.38	34.8	53.1	38.8	44.9	47.95	48.4	36.4	68.8	2.64	0.030578
	Tspan9	12.9	17.91	22.62	18.8	42	2.93	12.15	46.05	43	6.8	18.1	25.68		31.8	65.1	87.7	94.5	56.5	49.6	49	47.75	77.2	14.2	2.05	3.65674
	NDST1	24.3	15.36	36.5	4.56	18.75	7.49	11.3	43.8	44.6	30.4	34.88	4.48		48.6	2.36	51.9	48.3	31.4	39.3	47.45	48.9	29.2	50.56	38.4	0.113236

## Sheet: FIG 1G
		totalts4%	monots4%	neutrots4%	Tlymts4%	blymts4%	nefl(ng/ml)	Abeta40(ng/ml)
	moca	-0.567923	-0.395077	0.0282198	0.193857	0.0035275	0.162264	-0.229286
	mmse	-0.479861	-0.364274	0.126095	0.308713	0.0945711	0.0350263	-0.304729
	burden	0.551892	0.611023	-0.413919	-0.10219	-0.275946	0.335077	0.748996
	caa burden	0.528422	0.613537	0.0106394	-0.176513	-0.304995	0.39011	0.283716
	cmb	0.261033	0.123462	-0.215176	0.406003	0.342165	0.253978	0.433879
	d-wmh	0.722634	0.517764	-0.230945	-0.0270369	-0.130372	0.104298	0.763608
	p-wmh	0.592262	0.357592	-0.44699	-0.366929	-0.193696	0.130372	0.599712
	pvs	0.209494	0.285673	0.118078	0.142185	0.0952244	0.727515	-0.0342808
	Lacunar	0.134283	0.363978	-0.353377	0.197867	0.0424052	0.671416	-0.197891
	css	0.216724	0.287781	0.728335	-0.4605	-0.0852684	-0.0781627	0.0532928
	nefl(ng/ml)	0.0629371	0.237762	-0.13986	0.0652602	-0.0979021	1	-0.195804
	Abeta40(ng/ml)	0.391608	0.41958	-0.223776	-0.166776	-0.146853	-0.195804	1

## Sheet: FIG 1H
	TSPAN4+ monocyte (%)			NeFL			Aβ40
	hc	caa		hc	caa		hc	caa
	14.1	29.2		127.525	102.537		169.612	281.619
	15.2	43.2		128.806	781.039		138.355	195.66
	32.3	27.5		107.663	104.46		114.912	547.308
	3.51	21.9		127.525	112.789		156.588	109.702
	4.21	66.2		133.932	126.884		164.403	260.78
	1.04	59.4		124.962	137.135		159.193	435.302
	45.8	57.3		98.0526	126.243		125.331	909.376
	13.2	67.7		112.148	117.914		96.678	391.02
	20.5	25.3		108.945	113.324		117.516	279.283
	1.42	69.7		131.763	147.568		260.575	300.429
	3.08	26.8		144.934	162.056		264.407	290.722
	31.6	57.8		114.641	201.569		266.343	273.235

## Sheet: FIG 2A
Migrasome coun per macrophage							Migrasome coun per macrophage
MOCK	HC plasma	CAA plasma+IGG	CAA plasma+anti Aβ40	CAA plasma+anti Aβ42			MOCK	HC plasma	CAA plasma+IGG	CAA plasma+anti Aβ40	CAA plasma+anti Aβ42
0	0	1	0	0			1	1	5	1	6
1	0	4	2	2			5	4	5	0	4
0	0	5	0	1			3	7	0	0	5
3	0	3	0	4			5	1	5	1	0
0	0	1	1	3			0	3	5	2	8
1	0	2	1	6			1	2	3	4	2
0	1	3	0	2			1	1	7	1	7
0	2	1	5	3			1	2	6	5	6
2	1	4	0	4			3	2	9	0	1
0	0	1	1	1			10	0	13	2	7
0	1	7	2	1			0	3	10	2	1
0	0	1	0	0			0	2	9	5	1
1	0	4	1	9			0	1	3	0	7
0	0	1	0	3			0	0	9	1	4
1	0	10	0	1			4	4	7	2	2
0	0	1	0	3			3	2	0	3	3
0	0	2	1	3			2	2	15	4	5
3	1	4	0	4			5	2	13	0	7
0	0	0	1	4			3	1	22	1	5
0	0	1	2	1			0	1	18	0	7
0	0	4	0	0			2	0	9	3	21
0	1	1	0	7			5	0	13	1	18
1	0	3	1	1			4	1	8	2	8
0	0	6	1	6			0	0	4	0	5
0	0	1	1	2			0	3	2	0	14
0	1	3	2	1			1	1	3	1	9
1	1	7	0	0			3	0	5	2	2
0	2	2	0	3			1	1	4	1	5
0	1	1	0	1			0	1	3	3	7
1	2	2	1	3			1	0	7	1	3

## Sheet: FIG 2B
TSPAN4+ monocyte							TSPAN4+ macrophage
MOCK	HC plasma	CAA plasma+IGG	CAA plasma+anti Aβ40	CAA plasma+anti Aβ42			MOCK	HC plasma	CAA plasma+IGG	CAA plasma+anti Aβ40	CAA plasma+anti Aβ42
20.8	13.5	24.4	17.5	26.9			22.6	20.6	28.2	22.3	23.7
15.8	11.4	25.2	21.9	26.5			21.5	18.5	27.8	19.7	24.6
18.3	10.6	31.2	23.4	28.7			22	19.8	25.8	22.2	23.9
13.5	22.1	29.8	10.2	27.8			18.9	21.8	26.1	15.6	24.2
5.43	24	26.7	9.44	39.2			14.2	21.6	24.6	9.82	23.2

## Sheet: FIG 2D
	a
		wt					heterozygote					homozygote
	8w	66.0552	21.051	21.051			75.3026	21.051	66.0552			162.081	212.942	132.458
	12w	29.8852	122.737	29.8852			162.081	132.458	162.081			265.597	331.047	364.662
	b
		wt					heterozygote					homozygote
	8w	0.78	1.19	0.51	3.03	4.58	0.29	1.08	1.33	1.79	2.55	0.33	0.82	1.16	4.78	1.02
	12w	4.57	0.81	5.02	5.71	2.27	21.6	9.33	3.55	43		27.3	16.6	47.9	28.4
	c
		wt					heterozygote					homozygote
	8w	6.29	5.89	5.69	2.78	1.16	10.3	9.17	8.17	2.82	9.09	12.8	6.01	6.13	17.6	8.3
	12w	6.66	3.61	3.46	0.16	4.42	5.65	39.9	14.9	3.95		66.6	39.5	16.1	52.8

## Sheet: FIG 2E
	Aβ40-F4/80+					Aβ40+F4/80+
WT	6.92	18.6	21.4	0		44	48.6	44.5	59.5
heterozygote	7.23	2.9	1.5			31.1	42.2	55.1
heterozygote	36.1	48.4	1.2			84.2	85.5	94.6

## Sheet: FIG 3B
		Left					Right
		PBS-M		Aβ40-M			PBS-M		Aβ40-M
		X (Diameter (nm))	Y (relative frequency (%))	X (Diameter (nm))	Y (relative frequency (%))		X (Zeta potentisl (mV))	Y (relative frequency (%))	X (Zeta potentisl (mV))	Y (relative frequency (%))
		107.071	0	107.071	0	-149.919	0	-150.798	0
		116.105	0	116.105	0	-148.833	0	-149.681	0
		125.9	0	125.9	0	-147.747	0	-148.564	0
		136.521	0	136.521	0	-146.66	0	-147.447	0
		148.039	0	148.039	0	-145.574	0	-146.33	0
		160.529	0	160.529	0	-144.488	0	-145.213	0
		174.072	0	174.072	0	-143.401	0	-144.096	0
		188.758	0	188.758	0	-142.315	0	-142.979	0
		204.682	0	204.682	0	-141.228	0	-141.862	0
		221.95	0	221.95	0	-140.142	0	-140.745	0
		240.676	0.810045	240.676	0.84849	-139.056	0	-139.628	0
		260.98	2.09778	260.98	3.97494	-137.969	0	-138.511	0
		282.998	3.33062	282.998	6.42953	-136.883	0	-137.394	0
		306.874	4.45323	306.874	8.19994	-135.797	0	-136.277	0
		332.763	5.41212	332.763	9.29748	-134.71	0	-135.16	0
		360.837	6.15795	360.837	9.7557	-133.624	0	-134.043	0
		391.28	6.64766	391.28	9.62805	-132.537	0	-132.926	0
		424.29	6.84638	424.29	8.98488	-131.451	0	-131.809	0
		460.086	6.72891	460.086	7.90996	-130.365	0	-130.692	0
		498.902	6.28094	498.902	6.49659	-129.278	0	-129.575	0
		540.992	5.49968	540.992	4.84355	-128.192	0	-128.458	0
		586.633	4.39425	586.633	3.05109	-127.106	0	-127.341	0
		636.125	2.98549	636.125	1.2169	-126.019	0	-126.224	0
		689.792	1.30549	689.792	0	-124.933	0.0020829	-125.107	0
		747.987	0	747.987	0	-123.846	0.00487664	-123.99	0
		811.092	0	811.092	0	-122.76	0.00698657	-122.873	0
		879.521	0	879.521	0	-121.674	0.00799926	-121.756	0
		953.722	0	953.722	0	-120.587	0.00767506	-120.639	0
		1034.18	0	1034.18	0	-119.501	0.00616585	-119.522	0
		1121.43	0	1121.43	0	-118.415	0.00399919	-118.405	0
		1216.04	0	1216.04	0	-117.328	0.00160644	-117.288	0
		1318.64	0	1318.64	0	-116.242	0	-116.171	0
		1429.89	0	1429.89	0	-115.155	0	-115.054	0.00215073
		1550.52	0	1550.52	0	-114.069	0	-113.937	0.0074157
		1681.33	0	1681.33	0	-112.983	0	-112.819	0.0127349
		1823.18	0	1823.18	0	-111.896	0	-111.702	0.0182931
		1976.99	0	1976.99	0	-110.81	0.00244874	-110.585	0.0240433
						-109.724	0.00452016	-109.468	0.0293855
						-108.637	0.00515287	-108.351	0.0334277
						-107.551	0.00481777	-107.234	0.0357517
						-106.464	0.00408009	-106.117	0.0368886
						-105.378	0.00326114	-105	0.037899
						-104.292	0.00271715	-103.883	0.0393976
						-103.205	0.00282905	-102.766	0.0410764
						-102.119	0.0037907	-101.649	0.0423101
						-101.033	0.0057086	-100.532	0.0430377
						-99.9462	0.00861137	-99.4152	0.0437204
						-98.8599	0.0121144	-98.2982	0.0445397
						-97.7735	0.0153058	-97.1811	0.0450582
						-96.6871	0.0172452	-96.0641	0.0447653
						-95.6008	0.0176778	-94.9471	0.0436904
						-94.5144	0.0172045	-93.8301	0.0424313
						-93.428	0.016748	-92.713	0.0418679
						-92.3416	0.0168858	-91.596	0.042849
						-91.2553	0.0176473	-90.479	0.045681
						-90.1689	0.0189125	-89.362	0.049792
						-89.0825	0.0208385	-88.2449	0.0542562
						-87.9962	0.0236636	-87.1279	0.058623
						-86.9098	0.0271281	-86.0109	0.0629431
						-85.8234	0.0302912	-84.8939	0.0672276
						-84.737	0.0320434	-83.7768	0.0711541
						-83.6507	0.032006	-82.6598	0.0742505
						-82.5643	0.0310296	-81.5428	0.0765237
						-81.4779	0.0306921	-80.4258	0.0787665
						-80.3915	0.0322424	-79.3087	0.0817338
						-79.3052	0.0359739	-78.1917	0.0852418
						-78.2188	0.0413527	-77.0747	0.0886176
						-77.1324	0.0474796	-75.9577	0.0916311
						-76.0461	0.0535681	-74.8406	0.0943874
						-74.9597	0.0593551	-73.7236	0.0967286
						-73.8733	0.0651881	-72.6066	0.098344
						-72.7869	0.0716364	-71.4896	0.0992296
						-71.7006	0.0791215	-70.3725	0.0997502
						-70.6142	0.0881378	-69.2555	0.100426
						-69.5278	0.0994555	-68.1385	0.101625
						-68.4415	0.113263	-67.0215	0.103484
						-67.3551	0.127856	-65.9045	0.106298
						-66.2687	0.139845	-64.7874	0.110555
						-65.1823	0.146385	-63.6704	0.116346
						-64.096	0.147311	-62.5534	0.123248
						-63.0096	0.145024	-61.4364	0.131057
						-61.9232	0.142502	-60.3193	0.14029
						-60.8368	0.141524	-59.2023	0.151528
						-59.7505	0.14254	-58.0853	0.164279
						-58.6641	0.145871	-56.9683	0.177078
						-57.5777	0.15244	-55.8512	0.188812
						-56.4914	0.162859	-54.7342	0.199441
						-55.405	0.176045	-53.6172	0.209577
						-54.3186	0.189339	-52.5002	0.219973
						-53.2322	0.200391	-51.3831	0.23119
						-52.1459	0.209094	-50.2661	0.243298
						-51.0595	0.217876	-49.1491	0.256518
						-49.9731	0.230143	-48.0321	0.27236
						-48.8868	0.248027	-46.915	0.292852
						-47.8004	0.270918	-45.798	0.317987
						-46.714	0.296057	-44.681	0.344727
						-45.6276	0.320719	-43.564	0.369154
						-44.5413	0.343448	-42.4469	0.38976
						-43.4549	0.363465	-41.3299	0.40864
						-42.3685	0.380187	-40.2129	0.42976
						-41.2821	0.393603	-39.0959	0.456629
						-40.1958	0.404697	-37.9788	0.491115
						-39.1094	0.415703	-36.8618	0.53322
						-38.023	0.429378	-35.7448	0.58237
						-36.9367	0.446594	-34.6278	0.639905
						-35.8503	0.464922	-33.5107	0.708713
						-34.7639	0.481096	-32.3937	0.788548
						-33.6775	0.49496	-31.2767	0.873822
						-32.5912	0.510091	-30.1597	0.957995
						-31.5048	0.530486	-29.0426	1.03852
						-30.4184	0.55678	-27.9256	1.11816
						-29.3321	0.585743	-26.8086	1.20427
						-28.2457	0.615176	-25.6916	1.30412
						-27.1593	0.650176	-24.5745	1.41729
						-26.0729	0.701621	-23.4575	1.53612
						-24.9866	0.776055	-22.3405	1.65827
						-23.9002	0.868727	-21.2235	1.79673
						-22.8138	0.969174	-20.1064	1.97192
						-21.7274	1.07493	-18.9894	2.19406
						-20.6411	1.19943	-17.8724	2.45306
						-19.5547	1.36472	-16.7554	2.71928
						-18.4683	1.58605	-15.6383	2.9548
						-17.382	1.8628	-14.5213	3.13269
						-16.2956	2.17724	-13.4043	3.24781
						-15.2092	2.497	-12.2873	3.31023
						-14.1228	2.7869	-11.1702	3.33191
						-13.0365	3.02599	-10.0532	3.31841
						-11.9501	3.21033	-8.9362	3.27207
						-10.8637	3.34188	-7.81917	3.20043
						-9.77735	3.42374	-6.70215	3.11466
						-8.69098	3.46487	-5.58512	3.01605
						-7.60461	3.47922	-4.4681	2.88854
						-6.51823	3.47537	-3.35107	2.70944
						-5.43186	3.44756	-2.23405	2.46719
						-4.34549	3.37839	-1.11702	2.17095
						-3.25912	3.25105	0	1.8514
						-2.17274	3.05911	1.11702	1.55121
						-1.08637	2.8074	2.23405	1.30329
						0	2.51096	3.35107	1.11466
						1.08637	2.19692	4.4681	0.972802
						2.17274	1.89874	5.58512	0.862732
						3.25912	1.64169	6.70215	0.775348
						4.34549	1.43572	7.81917	0.704546
						5.43186	1.27833	8.9362	0.644049
						6.51823	1.15716	10.0532	0.589812
						7.60461	1.05428	11.1702	0.542035
						8.69098	0.95695	12.2873	0.503002
						9.77735	0.864718	13.4043	0.475092
						10.8637	0.78445	14.5213	0.459923
						11.9501	0.720332	15.6383	0.456247
						13.0365	0.669858	16.7554	0.458641
						14.1228	0.627766	17.8724	0.459677
						15.2092	0.591377	18.9894	0.454256
						16.2956	0.561939	20.1064	0.442532
						17.382	0.542101	21.2235	0.428793
						18.4683	0.531938	22.3405	0.41736
						19.5547	0.526851	23.4575	0.409684
						20.6411	0.51998	24.5745	0.404848
						21.7274	0.507027	25.6916	0.40143
						22.8138	0.488516	26.8086	0.39812
						23.9002	0.467455	27.9256	0.393276
						24.9866	0.44572	29.0426	0.384685
						26.0729	0.423579	30.1597	0.370154
						27.1593	0.401706	31.2767	0.348607
						28.2457	0.381795	32.3937	0.320664
						29.3321	0.364966	33.5107	0.288378
						30.4184	0.350036	34.6278	0.254633
						31.5048	0.333405	35.7448	0.222495
						32.5912	0.311211	36.8618	0.194583
						33.6775	0.282315	37.9788	0.172349
						34.7639	0.249413	39.0959	0.155609
						35.8503	0.21733	40.2129	0.142837
						36.9367	0.190057	41.3299	0.131913
						38.023	0.168893	42.4469	0.120952
						39.1094	0.152687	43.564	0.10921
						40.1958	0.139398	44.681	0.0974587
						41.2821	0.127542	45.798	0.0872224
						42.3685	0.116594	46.915	0.0794794
						43.4549	0.106277	48.0321	0.0742043
						44.5413	0.0958899	49.1491	0.0710697
						45.6276	0.0849773	50.2661	0.0700753
						46.714	0.0747158	51.3831	0.0713179
						47.8004	0.0677753	52.5002	0.0742868
						48.8868	0.0659836	53.6172	0.0774748
						49.9731	0.0684852	54.7342	0.0789483
						51.0595	0.0729387	55.8512	0.0775054
						52.1459	0.0778579	56.9683	0.0734421
						53.2322	0.0827199	58.0853	0.0684188
						54.3186	0.0865192	59.2023	0.0643006
						55.405	0.0877983	60.3193	0.061675
						56.4914	0.08616	61.4364	0.059683
						57.5777	0.082805	62.5534	0.0574409
						58.6641	0.0793999	63.6704	0.0551484
						59.7505	0.0769319	64.7874	0.0535846
						60.8368	0.0756537	65.9045	0.0528094
						61.9232	0.0752221	67.0215	0.0515875
						63.0096	0.0742517	68.1385	0.0482432
						64.096	0.070565	69.2555	0.0422389
						65.1823	0.0630155	70.3725	0.0349226
						66.2687	0.0528257	71.4896	0.0286965
						67.3551	0.042533	72.6066	0.0254893
						68.4415	0.0339793	73.7236	0.0258729
						69.5278	0.0276496	74.8406	0.0292096
						70.6142	0.0233596	75.9577	0.0342972
						71.7006	0.0208509	77.0747	0.0400345
						72.7869	0.0196991	78.1917	0.045706
						73.8733	0.0191457	79.3087	0.0505497
						74.9597	0.0185003	80.4258	0.0533532
						76.0461	0.0176865	81.5428	0.0530814
						77.1324	0.0170196	82.6598	0.0499728
						78.2188	0.0165387	83.7768	0.0457571
						79.3052	0.0160149	84.8939	0.0427176
						80.3915	0.0154885	86.0109	0.0423769
						81.4779	0.015308	87.1279	0.0445669
						82.5643	0.0156329	88.2449	0.0474459
						83.6507	0.0160955	89.362	0.0487248
						84.737	0.0159336	90.479	0.0470952
						85.8234	0.0144961	91.596	0.0424638
						86.9098	0.0118027	92.713	0.0354168
						87.9962	0.0086724	93.8301	0.0269958
						89.0825	0.00617494	94.9471	0.018666
						90.1689	0.00485461	96.0641	0.0121336
						91.2553	0.00445368	97.1811	0.00875029
						92.3416	0.004354	98.2982	0.00847696
						93.428	0.00427957	99.4152	0.00976002
						94.5144	0.00456161	100.532	0.0109561
						95.6008	0.00568919	101.649	0.011446
						96.6871	0.0076056	102.766	0.0113004
						97.7735	0.00957848	103.883	0.0107207
						98.8599	0.0109012	105	0.0100684
						99.9462	0.0115735	106.117	0.00972854
						101.033	0.012129	107.234	0.00957674
						102.119	0.0130223	108.351	0.00902102
						103.205	0.0143387	109.468	0.00772451
						104.292	0.0157709	110.585	0.00585273
						105.378	0.0167169	111.702	0.00359461
						106.464	0.0166837	112.819	0.000845249
						107.551	0.0156497	113.937	0
						108.637	0.013767	115.054	0
						109.724	0.010843	116.171	0
						110.81	0.00656107	117.288	0
						111.896	0.00123966	118.405	0
						112.983	0	119.522	0
						114.069	0	120.639	0
						115.155	0	121.756	0
						116.242	0	122.873	0
						117.328	0	123.99	0
						118.415	0	125.107	0
						119.501	0	126.224	0
						120.587	0	127.341	0
						121.674	0	128.458	0
						122.76	0	129.575	0
						123.846	0	130.692	0
						124.933	0	131.809	0
						126.019	0	132.926	0
						127.106	0	134.043	0
						128.192	0	135.16	0
						129.278	0	136.277	0
						130.365	0	137.394	0
						131.451	0	138.511	0
						132.537	0	139.628	0
						133.624	0	140.745	0
						134.71	0	141.862	0
						135.797	0	142.979	0
						136.883	0	144.096	0
						137.969	0	145.213	0
						139.056	0	146.33	0
						140.142	0	147.447	0
						141.228	0	148.564	0
						142.315	0	149.681	0
						143.401	0
						144.488	0
						145.574	0
						146.66	0
						147.747	0
						148.833	0
						149.919	0

[truncated: 86 more sheets: FIG 3C, FIG 3D, FIG 3E, FIG 4A, FIG 4B, FIG 4F, FIG 5B, FIG 5C, FIG 6A, FIG 6C, FIG 6E, FIG 7C, FIG 7D, FIG 8D, FIG 8E, FIG S1B, FIG S1C, FIG S1E, FIG S1F, FIG S1G …]
